# Supplementary material for: Whole genome sequence analysis of Salmonella Typhi provides evidence of phylogenetic linkage between cases of typhoid fever in Santiago, Chile in the 1980s and 2010–2016
Source: PLoS Negl Trop Dis. 2022 Jun 29;16(6):e0010178. doi: 10.1371/journal.pntd.0010178 (PMC9275700; doi:10.1371/journal.pntd.0010178)
Supplement: S1 Table — (CSV) [file pntd.0010178.s001.csv]

id	Lane accession	__Latitute	__Longitute	GENOTYPHI GENOTYPE	AMP	CEP	CHL	CIP	NAL	SMX	TMP	SXT	TCY	AZM	CST	MEM	gyrA_S83F	gyrA_D87N	gyrB_S464F	parC_S80I	parE_A364V	tetA(B)	tetR(B)	pHCM2	year	ssrA_G639E	pHCM2_ChileVariant						Notes
23099_8#41	ERR2710534	-33	-70	2	0	0	0	0	0	0	0	0	0	0	0	0	0	0	0	0	0	0	0	0	1984	0	0
23099_8#43	ERR2710536	-33	-70	2	0	0	0	0	0	0	0	0	0	0	0	0	0	0	0	0	0	0	0	0	1984	0	0
23099_8#44	ERR2710537	-33	-70	2	0	0	0	0	0	0	0	0	0	0	0	0	0	0	0	0	0	0	0	0	1984	0	0
23099_8#46	ERR2710539	-33	-70	2	0	0	0	0	0	0	0	0	0	0	0	0	0	0	0	0	0	0	0	0	1984	0	0
23099_8#48	ERR2710541	-33	-70	2	0	0	0	0	0	0	0	0	0	0	0	0	0	0	0	0	0	0	0	0	1984	0	0
23099_8#52	ERR2710545	-33	-70	2	0	0	0	0	0	0	0	0	0	0	0	0	0	0	0	0	0	0	0	0	1984	0	0
23099_8#54	ERR2710547	-33	-70	2	0	0	0	0	0	0	0	0	0	0	0	0	0	0	0	0	0	0	0	0	1983	0	0
23099_8#55	ERR2710548	-33	-70	2	0	0	0	0	0	0	0	0	0	0	0	0	0	0	0	0	0	0	0	0	1983	0	0
23099_8#57	ERR2710550	-33	-70	3.1	0	0	0	0	0	0	0	0	0	0	0	0	0	0	0	0	0	0	0	0	1983	0	0
23099_8#40	ERR2710533	-33	-70	3.5	0	0	0	0	0	0	0	0	0	0	0	0	0	0	0	0	0	0	0	0	1984	0	0
23099_8#47	ERR2710540	-33	-70	3.5	0	0	0	0	0	0	0	0	0	0	0	0	0	0	0	0	0	0	0	0	1984	0	0
23099_8#49	ERR2710542	-33	-70	3.5	0	0	0	0	0	0	0	0	0	0	0	0	0	0	0	0	0	0	0	0	1984	0	0
23099_8#56	ERR2710549	-33	-70	3.5	0	0	0	0	0	0	0	0	0	0	0	0	0	0	0	0	0	0	0	0	1983	0	0
23099_8#59	ERR2710552	-33	-70	3.5	0	0	0	0	0	0	0	0	0	0	0	0	0	0	0	0	0	0	0	0	1983	0	0
23099_8#60	ERR2710553	-33	-70	3.5	0	0	0	0	0	0	0	0	0	0	0	0	0	0	0	0	0	0	0	0	1983	0	0
23099_8#51	ERR2710544	-33	-70	1.2.1	0	0	0	0	0	0	0	0	0	0	0	0	0	0	0	0	0	0	0	1	1984	0	1
23099_8#45	ERR2710538	-33	-70	2.0.2	0	0	0	0	0	0	0	0	0	0	0	0	0	0	0	0	0	0	0	0	1984	0	0
23099_8#50	ERR2710543	-33	-70	2.0.2	0	0	0	0	0	0	0	0	0	0	0	0	0	0	0	0	0	0	0	0	1984	0	0
23099_8#58	ERR2710551	-33	-70	2.3.4	0	0	0	0	0	0	0	0	0	0	0	0	0	0	0	0	0	0	0	0	1983	0	0
23099_8#42	ERR2710535	-33	-70	2	0	0	0	0	0	0	0	0	0	0	0	0	0	0	0	0	0	0	0	0	1985	0	0
23099_8#89	ERR2710582	-33	-70	1.1	0	0	0	0	0	0	0	0	0	0	0	0	0	0	0	0	0	0	0	0	1986	0	0
23099_8#100	ERR2710593	-33	-70	2	0	0	0	0	0	0	0	0	0	0	0	0	0	0	0	0	0	0	0	0	1986	0	0
23099_8#102	ERR2710595	-33	-70	2	0	0	0	0	0	0	0	0	0	0	0	0	0	0	0	0	0	0	0	0	1986	0	0
23099_8#104	ERR2710597	-33	-70	2	0	0	0	0	0	0	0	0	0	0	0	0	0	0	0	0	0	0	0	0	1986	0	0
23099_8#106	ERR2710599	-33	-70	2	0	0	0	0	0	0	0	0	0	0	0	0	0	0	0	0	0	0	0	0	1986	0	0
23099_8#107	ERR2710600	-33	-70	2	0	0	0	0	0	0	0	0	0	0	0	0	0	0	0	0	0	0	0	0	1986	0	0
23099_8#108	ERR2710601	-33	-70	2	0	0	0	0	0	0	0	0	0	0	0	0	0	0	0	0	0	0	0	0	1986	0	0
23099_8#111	ERR2710604	-33	-70	2	0	0	0	0	0	0	0	0	0	0	0	0	0	0	0	0	0	0	0	0	1986	0	0
23099_8#112	ERR2710605	-33	-70	2	0	0	0	0	0	0	0	0	0	0	0	0	0	0	0	0	0	0	0	0	1986	0	0
23099_8#64	ERR2710557	-33	-70	2	0	0	0	0	0	0	0	0	0	0	0	0	0	0	0	0	0	0	0	0	1983	0	0
23099_8#90	ERR2710583	-33	-70	2	0	0	0	0	0	0	0	0	0	0	0	0	0	0	0	0	0	0	0	0	1986	0	0
23099_8#92	ERR2710585	-33	-70	2	0	0	0	0	0	0	0	0	0	0	0	0	0	0	0	0	0	0	0	0	1986	0	0
23099_8#95	ERR2710588	-33	-70	2	0	0	0	0	0	0	0	0	0	0	0	0	0	0	0	0	0	0	0	0	1986	0	0
23099_8#96	ERR2710589	-33	-70	2	0	0	0	0	0	0	0	0	0	0	0	0	0	0	0	0	0	0	0	0	1986	0	0
23099_8#97	ERR2710590	-33	-70	2	0	0	0	0	0	0	0	0	0	0	0	0	0	0	0	0	0	0	0	0	1986	0	0
23099_8#103	ERR2710596	-33	-70	3.5	0	0	0	0	0	0	0	0	0	0	0	0	0	0	0	0	0	0	0	0	1986	0	0
23099_8#105	ERR2710598	-33	-70	3.5	0	0	0	0	0	0	0	0	0	0	0	0	0	0	0	0	0	0	0	0	1986	0	0
23099_8#109	ERR2710602	-33	-70	3.5	0	0	0	0	0	0	0	0	0	0	0	0	0	0	0	0	0	0	0	0	1986	0	0
23099_8#110	ERR2710603	-33	-70	3.5	0	0	0	0	0	0	0	0	0	0	0	0	0	0	0	0	0	0	0	0	1986	0	0
23099_8#113	ERR2710606	-33	-70	3.5	0	0	0	0	0	0	0	0	0	0	0	0	0	0	0	0	0	0	0	0	1986	0	0
23099_8#61	ERR2710554	-33	-70	3.5	0	0	0	0	0	0	0	0	0	0	0	0	0	0	0	0	0	0	0	0	1983	0	0
23099_8#62	ERR2710555	-33	-70	3.5	0	0	0	0	0	0	0	0	0	0	0	0	0	0	0	0	0	0	0	0	1983	0	0
23099_8#63	ERR2710556	-33	-70	3.5	0	0	0	0	0	0	0	0	0	0	0	0	0	0	0	0	0	0	0	0	1983	0	0
23099_8#65	ERR2710558	-33	-70	3.5	0	0	0	0	0	0	0	0	0	0	0	0	0	0	0	0	0	0	0	0	1986	0	0
23099_8#67	ERR2710560	-33	-70	3.5	0	0	0	0	0	0	0	0	0	0	0	0	0	0	0	0	0	0	0	0	1986	0	0
23099_8#69	ERR2710562	-33	-70	3.5	0	0	0	0	0	0	0	0	0	0	0	0	0	0	0	0	0	0	0	0	1986	0	0
23099_8#70	ERR2710563	-33	-70	3.5	0	0	0	0	0	0	0	0	0	0	0	0	0	0	0	0	0	0	0	0	1986	0	0
23099_8#71	ERR2710564	-33	-70	3.5	0	0	0	0	0	0	0	0	0	0	0	0	0	0	0	0	0	0	0	0	1986	0	0
23099_8#93	ERR2710586	-33	-70	3.5	0	0	0	0	0	0	0	0	0	0	0	0	0	0	0	0	0	0	0	0	1986	0	0
23099_8#94	ERR2710587	-33	-70	3.5	0	0	0	0	0	0	0	0	0	0	0	0	0	0	0	0	0	0	0	0	1986	0	0
23099_8#101	ERR2710594	-33	-70	2.0.2	0	0	0	0	0	0	0	0	0	0	0	0	0	0	0	0	0	0	0	0	1986	0	0
23099_8#68	ERR2710561	-33	-70	2.0.2	0	0	0	0	0	0	0	0	0	0	0	0	0	0	0	0	0	0	0	0	1986	0	0
23099_8#72	ERR2710565	-33	-70	2.0.2	0	0	0	0	0	0	0	0	0	0	0	0	0	0	0	0	0	0	0	0	1986	0	0
23099_8#91	ERR2710584	-33	-70	2.0.2	0	0	0	0	0	0	0	0	0	0	0	0	0	0	0	0	0	0	0	0	1986	0	0
23099_8#98	ERR2710591	-33	-70	2.3.2	0	0	0	0	0	0	0	0	0	0	0	0	0	0	0	0	0	0	0	0	1986	0	0
23099_8#99	ERR2710592	-33	-70	2.3.3	0	0	0	0	0	0	0	0	0	0	0	0	0	0	0	0	0	0	0	0	1986	0	0
23099_8#53	ERR2710546	-33	-70	2	0	0	0	0	0	0	0	0	0	0	0	0	0	0	0	0	0	0	0	0	1983	0	0
29791_4#69	ERR4244285	-33	-70	1.1	0	0	0	0	0	0	0	0	0	0	0	0	0	0	0	0	0	0	0	0	2011	1	0
29791_4#161	ERR4289187	-33	-70	3.5	0	0	0	0	0	0	0	0	0	0	0	0	0	0	0	0	0	0	0	0	2011	0	0
29791_4#163	ERR4244327	-33	-70	3.5	0	0	0	0	0	0	0	0	0	0	0	0	0	0	0	0	0	0	0	0	2011	0	0
29791_4#67	ERR4289181	-33	-70	3.5	0	0	0	0	0	0	0	0	0	0	0	0	0	0	0	0	0	0	0	0	2011	0	0
29791_4#71	ERR4244286	-33	-70	3.5	0	0	0	0	0	0	0	0	0	0	0	0	0	0	0	0	0	0	0	0	2011	0	0
29791_4#73	ERR4289182	-33	-70	3.5	0	0	0	0	0	0	0	0	0	0	0	0	0	0	0	0	0	0	0	0	2011	0	0
29791_4#65	ERR4244284	-33	-70	4.1	0	0	0	0	0	0	0	0	0	0	0	0	0	0	0	0	0	0	0	0	2011	0	0
29791_4#159	ERR4244324	-33	-70	2.3.3	0	0	0	0	0	0	0	0	0	0	0	0	0	0	0	0	0	0	0	0	2011	0	0
29791_4#101	ERR4289184	-33	-70	1.1	0	0	0	0	0	0	0	0	0	0	0	0	0	0	0	0	0	0	0	0	2012	1	0
29791_4#105	ERR4244300	-33	-70	1.1	0	0	0	0	0	0	0	0	0	0	0	0	0	0	0	0	0	0	0	0	2012	1	0
29791_4#107	ERR4244301	-33	-70	1.1	0	0	0	0	0	0	0	0	0	0	0	0	0	0	0	0	0	0	0	0	2012	1	0
29791_4#169	ERR4244333	-33	-70	1.1	0	0	0	0	0	0	0	0	0	0	0	0	0	0	0	0	0	0	0	0	2012	1	0
29791_4#181	ERR4244341	-33	-70	1.1	0	0	0	0	0	0	0	0	0	0	0	0	0	0	0	0	0	0	0	0	2012	1	0
29791_4#183	ERR4244343	-33	-70	1.1	0	0	0	0	0	0	0	0	0	0	0	0	0	0	0	0	0	0	0	0	2012	1	0
29791_4#2	ERR4244255	-33	-70	1.1	0	0	0	0	0	0	0	0	0	0	0	0	0	0	0	0	0	0	0	0	2012	1	0
29791_4#4	ERR4289178	-33	-70	1.1	0	0	0	0	0	0	0	0	0	0	0	0	0	0	0	0	0	0	0	0	2012	1	0
29791_4#6	ERR4289179	-33	-70	1.1	0	0	0	0	0	0	0	0	0	0	0	0	0	0	0	0	0	0	0	0	2012	1	0
29791_4#75	ERR4244287	-33	-70	1.1	0	0	0	0	0	0	0	0	0	0	0	0	0	0	0	0	0	0	0	0	2012	1	0
29791_4#77	ERR4244288	-33	-70	1.1	0	0	0	0	0	0	0	0	0	0	0	0	0	0	0	0	0	0	0	0	2012	1	0
29791_4#81	ERR4244290	-33	-70	1.1	0	0	0	0	0	0	0	0	0	0	0	0	0	0	0	0	0	0	0	0	2012	1	0
29791_4#83	ERR4244291	-33	-70	1.1	0	0	0	0	0	0	0	0	0	0	0	0	0	0	0	0	0	0	0	0	2012	1	0
29791_4#87	ERR4289183	-33	-70	1.1	0	0	0	0	0	0	0	0	0	0	0	0	0	0	0	0	0	0	0	0	2012	1	0
29791_4#89	ERR4244293	-33	-70	1.1	0	0	0	0	0	0	0	0	0	0	0	0	0	0	0	0	0	0	0	0	2012	1	0
29791_4#93	ERR4244295	-33	-70	1.1	0	0	0	0	0	0	0	0	0	0	0	0	0	0	0	0	0	0	0	0	2012	1	0
29791_4#95	ERR4244296	-33	-70	1.1	0	0	0	0	0	0	0	0	0	0	0	0	0	0	0	0	0	0	0	0	2012	1	0
29791_4#97	ERR4244297	-33	-70	1.1	0	0	0	0	0	0	0	0	0	0	0	0	0	0	0	0	0	0	0	0	2012	1	0
29791_4#99	ERR4244298	-33	-70	1.1	0	0	0	0	0	0	0	0	0	0	0	0	0	0	0	0	0	0	0	0	2012	1	0
29791_4#167	ERR4244331	-33	-70	2	0	0	0	0	0	0	0	0	0	0	0	0	0	0	0	0	0	0	0	0	2012	0	0
29791_4#173	ERR4289189	-33	-70	2	0	0	0	0	0	0	0	0	0	0	0	0	0	0	0	0	0	0	0	0	2012	0	0
29791_4#177	ERR4244337	-33	-70	2	0	0	0	0	0	0	0	0	0	0	0	0	0	0	0	0	0	0	0	0	2012	0	0
29791_4#178	ERR4244338	-33	-70	2	0	0	0	0	0	0	0	0	0	0	0	0	0	0	0	0	0	0	0	0	2012	0	0
29791_4#180	ERR4244340	-33	-70	2	0	0	0	0	0	0	0	0	0	0	0	0	0	0	0	0	0	0	0	0	2012	0	0
29791_4#182	ERR4244342	-33	-70	2	0	0	0	0	0	0	0	0	0	0	0	0	0	0	0	0	0	0	0	0	2012	0	0
29791_4#91	ERR4244294	-33	-70	2	0	0	0	0	0	0	0	0	0	0	0	0	0	0	0	0	0	0	0	0	2012	0	0
29791_4#103	ERR4244299	-33	-70	3.5	0	0	0	0	0	0	0	0	0	0	0	0	0	0	0	0	0	0	0	0	2012	0	0
29791_4#12	ERR4244258	-33	-70	3.5	0	0	0	0	0	0	0	0	0	0	0	0	0	0	0	0	0	0	0	0	2012	0	0
29791_4#165	ERR4244329	-33	-70	3.5	0	0	0	0	0	0	0	0	0	0	0	0	0	0	0	0	0	0	0	0	2012	0	0
29791_4#171	ERR4244334	-33	-70	3.5	0	0	0	0	0	0	0	0	0	0	0	0	0	0	0	0	0	0	0	0	2012	0	0
29791_4#79	ERR4244289	-33	-70	3.5	0	0	0	0	0	0	0	0	0	0	0	0	0	0	0	0	0	0	0	0	2012	0	0
29791_4#8	ERR4244256	-33	-70	3.5	0	0	0	0	0	0	0	0	0	0	0	0	0	0	0	0	0	0	0	0	2012	0	0
29791_4#85	ERR4244292	-33	-70	3.5	0	0	0	0	0	0	0	0	0	0	0	0	0	0	0	0	0	0	0	0	2012	0	0
29791_4#184	ERR4244344	-33	-70	2.0.2	0	0	0	0	0	0	0	0	0	0	0	0	0	0	0	0	0	0	0	0	2012	0	0
29791_4#179	ERR4244339	-33	-70	2.3.2	0	0	0	0	0	0	0	0	0	0	0	0	0	0	0	0	0	0	0	0	2012	0	0
29791_4#10	ERR4244257	-33	-70	4.3.1.2	0	0	0	1	1	0	0	0	0	0	0	0	1	1	0	1	0	0	0	0	2012	0	0
29791_4#24	ERR4244264	-33	-70	2	0	0	0	0	0	0	0	0	0	0	0	0	0	0	0	0	0	0	0	0	2013	0	0
29791_4#112	ERR4244302	-33	-70	3.5	0	0	0	0	0	0	0	0	0	0	0	0	0	0	0	0	0	0	0	0	2013	0	0
29791_4#114	ERR4244303	-33	-70	3.5	0	0	0	0	0	0	0	0	0	0	0	0	0	0	0	0	0	0	0	0	2013	0	0
29791_4#14	ERR4244259	-33	-70	3.5	0	0	0	0	0	0	0	0	0	0	0	0	0	0	0	0	0	0	0	0	2013	0	0
29791_4#16	ERR4244260	-33	-70	3.5	0	0	0	0	0	0	0	0	0	0	0	0	0	0	0	0	0	0	0	0	2013	0	0
29791_4#20	ERR4244262	-33	-70	3.5	0	0	0	0	0	0	0	0	0	0	0	0	0	0	0	0	0	0	0	0	2013	0	0
29791_4#22	ERR4244263	-33	-70	3.5	0	0	0	0	0	0	0	0	0	0	0	0	0	0	0	0	0	0	0	0	2013	0	0
29791_4#110	ERR4289185	-33	-70	1.2.1	0	0	0	0	0	0	0	0	0	0	0	0	0	0	0	0	0	0	0	1	2013	0	1
29791_4#18	ERR4244261	-33	-70	1.2.1	0	0	0	0	0	0	0	0	0	0	0	0	0	0	0	0	0	0	0	0	2013	0	0
29791_4#26	ERR4244265	-33	-70	1.2.1	0	0	0	0	0	0	0	0	0	0	0	0	0	0	0	0	0	0	0	0	2013	0	0
29791_4#116	ERR4244304	-33	-70	2	0	0	0	0	0	0	0	0	0	0	0	0	0	0	0	0	0	0	0	0	2014	0	0
29791_4#32	ERR4244268	-33	-70	2	0	0	0	0	0	0	0	0	0	0	0	0	0	0	0	0	0	0	0	0	2014	0	0
29791_4#126	ERR4244307	-33	-70	3.3	0	0	0	1	1	0	0	0	0	0	0	0	1	0	0	1	1	0	0	0	2014	0	0
29791_4#124	ERS3348153	-33	-70	3.5	0	0	0	0	0	0	0	0	0	0	0	0	0	0	0	0	0	0	0	0	2014	0	0
29791_4#28	ERR4244266	-33	-70	3.5	0	0	0	0	0	0	0	0	0	0	0	0	0	0	0	0	0	0	0	0	2014	0	0
29791_4#118	ERR4244305	-33	-70	1.2.1	0	0	0	0	0	0	0	0	0	0	0	0	0	0	0	0	0	0	0	0	2014	0	0
29791_4#120	ERR4289186	-33	-70	2.0.2	0	0	0	0	0	0	0	0	0	0	0	0	0	0	0	0	0	0	0	0	2014	0	0
29791_4#122	ERR4244306	-33	-70	2.0.2	0	0	0	0	0	0	0	0	0	0	0	0	0	0	0	0	0	0	0	0	2014	0	0
29791_4#30	ERR4244267	-33	-70	2.0.2	0	0	0	0	0	0	0	0	0	0	0	0	0	0	0	0	0	0	0	0	2014	0	0
29791_4#142	ERR4244315	-33	-70	2.2	0	0	0	0	0	0	0	0	0	0	0	0	0	0	0	0	0	0	0	0	2015	0	0
29791_4#144	ERR4244316	-33	-70	2.2	0	0	0	1	1	0	0	0	0	0	0	0	1	0	0	0	0	0	0	0	2015	0	0
29791_4#150	ERR4244319	-33	-70	2.2	0	0	0	1	1	0	0	0	0	0	0	0	1	0	0	0	0	0	0	0	2015	0	0
29791_4#140	ERR4244314	-33	-70	3.5	0	0	0	0	0	0	0	0	0	0	0	0	0	0	0	0	0	0	0	0	2015	0	0
29791_4#148	ERR4244318	-33	-70	3.5	0	0	0	0	0	0	0	0	0	0	0	0	0	0	0	0	0	0	0	0	2015	0	0
29791_4#154	ERR4244321	-33	-70	3.5	0	0	0	0	0	0	0	0	0	0	0	0	0	0	0	0	0	0	0	0	2015	0	0
29791_4#146	ERR4244317	-33	-70	4.1	0	0	0	1	1	0	0	0	0	0	0	0	0	0	1	0	0	0	0	0	2015	0	0
29791_4#128	ERR4244308	-33	-70	2.0.2	0	0	0	0	0	0	0	0	0	0	0	0	0	0	0	0	0	0	0	0	2015	0	0
29791_4#152	ERR4244320	-33	-70	4.3.1.1	0	0	0	1	1	0	0	0	0	0	0	0	1	0	0	0	0	0	0	1	2015	0	0
29791_4#158	ERR4244323	-33	-70	2	0	0	0	0	0	0	0	0	1	0	0	0	0	0	0	0	0	1	1	0	2016	0	0
29791_4#160	ERR4244325	-33	-70	2	0	0	0	0	0	0	0	0	0	0	0	0	0	0	0	0	0	0	0	0	2016	0	0
29791_4#34	ERR4244269	-33	-70	2	0	0	0	0	0	0	0	0	0	0	0	0	0	0	0	0	0	0	0	0	2016	0	0
29791_4#156	ERR4244322	-33	-70	3.5	0	0	0	0	0	0	0	0	0	0	0	0	0	0	0	0	0	0	0	0	2016	0	0
29791_4#162	ERR4244326	-33	-70	3.5	0	0	0	0	0	0	0	0	0	0	0	0	0	0	0	0	0	0	0	0	2016	0	0
29791_4#36	ERR4244270	-33	-70	3.5	0	0	0	0	0	0	0	0	0	0	0	0	0	0	0	0	0	0	0	0	2016	0	0
29791_4#164	ERR4244328	-33	-70	1.2.1	0	0	0	0	0	0	0	0	0	0	0	0	0	0	0	0	0	0	0	0	2016	0	0
29791_4#166	ERR4244330	-33	-70	4.3.1.1	0	0	0	1	1	0	0	0	0	0	0	0	1	0	0	0	0	0	0	0	2016	0	0
23099_8#87	ERR2710580	-33	-70	1.1	0	0	0	0	0	0	0	0	0	0	0	0	0	0	0	0	0	0	0	0	N/A	0	0
23099_8#66	ERR2710559	-33	-70	2	0	0	0	0	0	0	0	0	0	0	0	0	0	0	0	0	0	0	0	0	N/A	0	0
23099_8#74	ERR2710567	-33	-70	2	0	0	0	0	0	0	0	0	0	0	0	0	0	0	0	0	0	0	0	0	N/A	0	0
23099_8#77	ERR2710570	-33	-70	2	0	0	0	0	0	0	0	0	0	0	0	0	0	0	0	0	0	0	0	0	N/A	0	0
23099_8#80	ERR2710573	-33	-70	2	0	0	0	0	0	0	0	0	0	0	0	0	0	0	0	0	0	0	0	0	N/A	0	0
23099_8#85	ERR2710578	-33	-70	2	0	0	0	0	0	0	0	0	0	0	0	0	0	0	0	0	0	0	0	0	N/A	0	0
23099_8#88	ERR2710581	-33	-70	2	0	0	0	0	0	0	0	0	0	0	0	0	0	0	0	0	0	0	0	0	N/A	0	0
23099_8#75	ERR2710568	-33	-70	3.5	0	0	0	0	0	0	0	0	0	0	0	0	0	0	0	0	0	0	0	0	N/A	0	0
23099_8#76	ERR2710569	-33	-70	3.5	0	0	0	0	0	0	0	0	0	0	0	0	0	0	0	0	0	0	0	0	N/A	0	0
23099_8#78	ERR2710571	-33	-70	3.5	0	0	0	0	0	0	0	0	0	0	0	0	0	0	0	0	0	0	0	0	N/A	0	0
23099_8#86	ERR2710579	-33	-70	3.5	0	0	0	0	0	0	0	0	0	0	0	0	0	0	0	0	0	0	0	0	N/A	0	0
23099_8#79	ERR2710572	-33	-70	4.1	0	0	0	0	0	0	0	0	0	0	0	0	0	0	0	0	0	0	0	0	N/A	0	0
23099_8#73	ERR2710566	-33	-70	2.0.2	0	0	0	0	0	0	0	0	0	0	0	0	0	0	0	0	0	0	0	0	N/A	0	0
23099_8#81	ERR2710574	-33	-70	2.0.2	0	0	0	0	0	0	0	0	0	0	0	0	0	0	0	0	0	0	0	0	N/A	0	0
23099_8#82	ERR2710575	-33	-70	2.0.2	0	0	0	0	0	0	0	0	0	0	0	0	0	0	0	0	0	0	0	0	N/A	0	0
23099_8#83	ERR2710576	-33	-70	2.0.2	0	0	0	0	0	0	0	0	0	0	0	0	0	0	0	0	0	0	0	0	N/A	0	0
23099_8#84	ERR2710577	-33	-70	2.0.2	0	0	0	0	0	0	0	0	0	0	0	0	0	0	0	0	0	0	0	0	N/A	0	0
